# Supplementary material for: Resurrection of plant disease resistance proteins via helper NLR bioengineering
Source: Sci Adv. 2023 May 3;9(18):eadg3861. doi: 10.1126/sciadv.adg3861 (PMC10156107; doi:10.1126/sciadv.adg3861)
Supplement: Supplementary file 2 — Tables S1 and S2 [file sciadv.adg3861_tables_s1_and_s2.zip]

Archive with 2 entries (2 files):
- adg3861_Table_S1.xlsx
- adg3861_Table_S2.xlsx
