# Supplementary material for: Resurrection of plant disease resistance proteins via helper NLR bioengineering
Source: Sci Adv. 2023 May 3;9(18):eadg3861. doi: 10.1126/sciadv.adg3861 (PMC10156107; doi:10.1126/sciadv.adg3861)
Supplement: Supplementary file 3 — Movie S1 [file sciadv.adg3861_movie_s1.zip]

Archive with 1 entries (1 files):
- adg3861_Movie_S1.mp4
